# Supplementary material for: Quantification of the Chemical Chaperone 4-Phenylbutyric Acid (4-PBA) in Cell Culture Media via LC-HRMS: Applications in Fields of Neurodegeneration and Cancer
Source: Pharmaceuticals (Basel). 2023 Feb 14;16(2):298. doi: 10.3390/ph16020298 (PMC9960049; doi:10.3390/ph16020298)
Supplement: Supplementary file 1 [file pharmaceuticals-16-00298-s001.zip]

Archive with 1 entries (1 files):
- pharmaceuticals-2084776-supplementary.pdf
